# Supplementary material for: N6-methyladenosine RNA methylation regulator-related alternative splicing gene signature as prognostic predictor and in immune microenvironment characterization of patients with low-grade glioma
Source: Front Genet. 2022 Jul 22;13:872186. doi: 10.3389/fgene.2022.872186 (PMC9355308; doi:10.3389/fgene.2022.872186)
Supplement: Supplementary file 1 [file DataSheet1.ZIP]

Archive with 24 entries (24 files):
- AS.ROC.R
- AS.lasso.R
- AS.multiCox.R
- AS.multiIndep.R
- AS.riskPlot.R
- AS.survial.R
- AS.uniCox.R
- AS.uniIndep.R
- AS.vol.R
- Nomogram.R
- ROC.R
- WGCNA.R
- WGCNA20.preOS.R
- calibration.R
- ggalluvial.R
- m6A.diff.R
- m6A.pheatmap.R
- m6A.uniCox.R
- run.R
- ssGSEA.R
- UGP2geneCliCor.R
- CIBERSORT.R
- Estimate.R
- ImmCor.R
