# Supplementary material for: N6-methyladenosine RNA methylation regulator-related alternative splicing gene signature as prognostic predictor and in immune microenvironment characterization of patients with low-grade glioma
Source: Front Genet. 2022 Jul 22;13:872186. doi: 10.3389/fgene.2022.872186 (PMC9355308; doi:10.3389/fgene.2022.872186)
Supplement: Supplementary file 1 [file DataSheet1.ZIP › run.R]

#install.packages('e1071')

#if (!requireNamespace("BiocManager", quietly = TRUE))
#    install.packages("BiocManager")
#BiocManager::install("preprocessCore")

#if (!requireNamespace("BiocManager", quietly = TRUE))
#    install.packages("BiocManager")
#BiocManager::install("limma")


library("limma")         
expFile="symbol.txt"     
setwd("C:\\Users\\admin\\Desktop\\\alternativesplicing)      


rt=read.table(expFile, header=T, sep="\t", check.names=F)
rt=as.matrix(rt)
rownames(rt)=rt[,1]
exp=rt[,2:ncol(rt)]
dimnames=list(rownames(exp),colnames(exp))
data=matrix(as.numeric(as.matrix(exp)),nrow=nrow(exp),dimnames=dimnames)
data=avereps(data)
data=data[rowMeans(data)>0,]


v=voom(data, plot=F, save.plot=F)
out=v$E
out=rbind(ID=colnames(out), out)
write.table(out,file="uniq.symbol.txt",sep="\t",quote=F,col.names=F)       


source("immAS21.CIBERSORT.R")
results=CIBERSORT("ref.txt", "uniq.symbol.txt", perm=1000, QN=TRUE)
