# Supplementary material for: N6-methyladenosine RNA methylation regulator-related alternative splicing gene signature as prognostic predictor and in immune microenvironment characterization of patients with low-grade glioma
Source: Front Genet. 2022 Jul 22;13:872186. doi: 10.3389/fgene.2022.872186 (PMC9355308; doi:10.3389/fgene.2022.872186)
Supplement: Supplementary file 1 [file DataSheet1.ZIP › ssGSEA.R]

#if (!requireNamespace("BiocManager", quietly = TRUE))
#    install.packages("BiocManager")
#BiocManager::install("limma")

#if (!requireNamespace("BiocManager", quietly = TRUE))
#    install.packages("BiocManager")
#BiocManager::install("GSVA")

#if (!requireNamespace("BiocManager", quietly = TRUE))
#    install.packages("BiocManager")
#BiocManager::install("GSEABase")


library(GSVA)
library(limma)
library(GSEABase)
expFile="symbol.txt"      
setwd("C:\\Users\\admin\\Desktop\\alternativesplicing")       


rt=read.table(expFile, header=T, sep="\t", check.names=F)
rt=as.matrix(rt)
rownames(rt)=rt[,1]
exp=rt[,2:ncol(rt)]
dimnames=list(rownames(exp),colnames(exp))
mat=matrix(as.numeric(as.matrix(exp)),nrow=nrow(exp),dimnames=dimnames)
mat=avereps(mat)
mat=mat[rowMeans(mat)>0,]
	

geneSet=getGmt(gmtFile, geneIdType=SymbolIdentifier())
	

ssgseaScore=gsva(mat, geneSet, method='ssgsea', kcdf='Gaussian', abs.ranking=TRUE)

normalize=function(x){
	return((x-min(x))/(max(x)-min(x)))}

ssgseaOut=normalize(ssgseaScore)
ssgseaOut=rbind(id=colnames(ssgseaOut),ssgseaOut)
write.table(ssgseaOut, file="immScore.txt", sep="\t", quote=F, col.names=F)
