# Supplementary material for: N6-methyladenosine RNA methylation regulator-related alternative splicing gene signature as prognostic predictor and in immune microenvironment characterization of patients with low-grade glioma
Source: Front Genet. 2022 Jul 22;13:872186. doi: 10.3389/fgene.2022.872186 (PMC9355308; doi:10.3389/fgene.2022.872186)
Supplement: Supplementary file 1 [file DataSheet1.ZIP › UGP2geneCliCor.R]

#if (!requireNamespace("BiocManager", quietly = TRUE))
#    install.packages("BiocManager")
#BiocManager::install("limma")

#install.packages("ggpubr")


library(limma)
library(ggpubr)
gene="UGP2"                 
expFile="geneExp.txt"       
cliFile="clinical.txt"      
setwd("C:\\Users\\admin\\Desktop\\30.geneCliCor")    


rt=read.table(expFile, header=T, sep="\t", check.names=F)
rt=as.matrix(rt)
rownames(rt)=rt[,1]
exp=rt[,2:ncol(rt)]
dimnames=list(rownames(exp),colnames(exp))
data=matrix(as.numeric(as.matrix(exp)),nrow=nrow(exp),dimnames=dimnames)
data=avereps(data)
data=t(data[gene,,drop=F])


group=sapply(strsplit(rownames(data),"\\-"), "[", 4)
group=sapply(strsplit(group,""), "[", 1)
group=gsub("2", "1", group)
data=data[group==0,,drop=F]
rownames(data)=gsub("(.*?)\\-(.*?)\\-(.*?)\\-(.*?)\\-.*", "\\1\\-\\2\\-\\3", rownames(data))
data=avereps(data)


cli=read.table(cliFile, header=T, sep="\t", check.names=F, row.names=1)


samSample=intersect(row.names(data), row.names(cli))
data=data[samSample,,drop=F]
cli=cli[samSample,,drop=F]
rt=cbind(data, cli)


for(clinical in colnames(rt[,2:ncol(rt)])){
	data=rt[c(gene, clinical)]
	colnames(data)=c("gene", "clinical")
	data=data[(data[,"clinical"]!="unknow"),]

	group=levels(factor(data$clinical))
	data$clinical=factor(data$clinical, levels=group)
	comp=combn(group,2)
	my_comparisons=list()
	for(i in 1:ncol(comp)){my_comparisons[[i]]<-comp[,i]}

	boxplot=ggboxplot(data, x="clinical", y="gene", color="clinical",
		          xlab=clinical,
		          ylab=paste0(gene, " expression"),
		          legend.title=clinical,
		          add = "jitter")+ 
	    stat_compare_means(comparisons = my_comparisons)

	pdf(file=paste0(clinical, ".pdf"), width=5.5, height=5)
	print(boxplot)
	dev.off()
}
