# Supplementary material for: N6-methyladenosine RNA methylation regulator-related alternative splicing gene signature as prognostic predictor and in immune microenvironment characterization of patients with low-grade glioma
Source: Front Genet. 2022 Jul 22;13:872186. doi: 10.3389/fgene.2022.872186 (PMC9355308; doi:10.3389/fgene.2022.872186)
Supplement: Supplementary file 1 [file DataSheet1.ZIP › ImmCor.R]

#if (!requireNamespace("BiocManager", quietly = TRUE))
#    install.packages("BiocManager")
#BiocManager::install("limma")

#install.packages("ggpubr")
#install.packages("vioplot")
#install.packages("ggExtra")


library(limma)
library(reshape2)
library(ggpubr)
library(vioplot)
library(ggExtra)
immFile="CIBERSORT-Results.txt"     
riskFile="risk.txt"                 
pFilter=0.05            
setwd("C:\\Users\\admin\\Desktop\\alternativesplicing")    


immune=read.table(immFile, header=T, sep="\t", check.names=F, row.names=1)
immune=immune[immune[,"P-value"]<pFilter,]
data=as.matrix(immune[,1:(ncol(immune)-3)])


group=sapply(strsplit(row.names(data),"\\-"), "[", 4)
group=sapply(strsplit(group,""), "[", 1)
group=gsub("2", "1", group)
data=data[group==0,]
row.names(data)=gsub("(.*?)\\-(.*?)\\-(.*?)\\-(.*?)\\-.*", "\\1\\-\\2\\-\\3", row.names(data))
data=avereps(data)


risk=read.table(riskFile, header=T, sep="\t", check.names=F, row.names=1)
sameSample=intersect(row.names(data), row.names(risk))
rt=cbind(data[sameSample,,drop=F], risk[sameSample,c("riskScore","risk"),drop=F])


data=rt[,-(ncol(rt)-1)]
data=melt(data,id.vars=c("risk"))
colnames(data)=c("risk", "Immune", "Expression")

group=levels(factor(data$risk))
data$risk=factor(data$risk, levels=c("low","high"))
bioCol=c("#0066FF","#FF0000","#6E568C","#7CC767","#223D6C","#D20A13","#FFD121","#088247","#11AA4D")
bioCol=bioCol[1:length(group)]
boxplot=ggboxplot(data, x="Immune", y="Expression", fill="risk",
				  xlab="",
				  ylab="Fraction",
				  legend.title="risk",
				  width=0.8,
				  palette=bioCol)+
				  rotate_x_text(50)+
	stat_compare_means(aes(group=risk),symnum.args=list(cutpoints=c(0, 0.001, 0.01, 0.05, 1), symbols=c("***", "**", "*", "")), label="p.signif")

pdf(file="immune.diff.pdf", width=7, height=6)
print(boxplot)
dev.off()


for(i in colnames(rt)[1:(ncol(rt)-2)]){
	x=as.numeric(rt[,"riskScore"])
	y=as.numeric(rt[,i])
	if(sd(y)<0.01){next}
	cor=cor.test(x, y, method="spearma")
	if(cor$p.value<0.05){
		outFile=paste0("cor.", i, ".pdf")
		df1=as.data.frame(cbind(x,y))
		p1=ggplot(df1, aes(x, y)) + 
				  xlab("Risk score") + ylab(i)+
				  geom_point() + geom_smooth(method="lm",formula = y ~ x) + theme_bw()+
				  stat_cor(method = 'spearman', aes(x =x, y =y))
		p2=ggMarginal(p1, type="density", xparams=list(fill = "orange"), yparams=list(fill = "blue"))
		#
		pdf(file=outFile, width=5.2, height=5)
		print(p2)
		dev.off()
	}
}
